# Supplementary material for: Single-cell transcriptomic insights into chemotherapy-induced remodeling of the osteosarcoma tumor microenvironment
Source: J Cancer Res Clin Oncol. 2024 Jul 20;150(7):356. doi: 10.1007/s00432-024-05787-2 (PMC11271355; doi:10.1007/s00432-024-05787-2)
Supplement: Supplementary file 9 — Supplementary file9 (XLSX 10 KB) [file 432_2024_5787_MOESM9_ESM.xlsx]

## Sheet: Sheet1
Genes used for gene signature
Geneset	Genes
Immune_Response	C1QA,"C1QB","C1QC","HLA-DP1",'IL1B',"CCL3","CCL4","CCL5","CCL6","CSF1"
Inflammation	CCL2, "CCL3", "CCL4", "CCL5", "CXCL10", "CXCL9", "IL1B", "IL6", "IL7", "IL15", "IL18"
INTERFERON_GAMMA_RESPONSE	"ZNFX1", "ARID5B", "APOL6", "STAT4" "CSF2RB", "ST3GAL5", "C1R", "CASP3", "CMKLR1", "NFKBIA", "METTL7B", "ST8SIA4", "XCL1", "IL2RB", "VAMP5", "IL18BP", "NCOA3", "HLA-A", "IL6", "GZMA", "IFNAR2", "CD74", "RAPGEF6", "CASP4", "FAS", "OGFR", "ARL4A", "SRI", "LYSMD2", "NUP93", "MTHFD2", "CDKN1A", "IRF4", "NFKB1", "BATF2", "HLA-B", "LATS2", "IRF5", "SLAMF7", "ISOC1", "P2RY14", "STAT3","B2M", "RIPK2", "C…
Cell_Cycle	TOP2A,"MKI67","CCNA2","CCND1","CDK1"
Osteoclast	ACP5, "CTSK", "MMP9",'CKB','CST3'
HLA_dep_inhibitory_receptors	KIR2DL1, "KIR2DL3", "KIR3DL1", "KIR3DL2", "LILRB1", "LAG3"
HLA_indep_inhibitory_receptors	PDCD1, "SIGLEC7", "CD300A", "CD96", "IL1RAPL1", "TIGIT", "HAVCR2"
HLA_dep_activating_receptors	KIR2DL4, "CD160", "KLRC2"
HLA_indep_activating_receptors	NCR3, "NCR1", "KLRRK1","CRTAM","FCGR3A"
stress_genes	"BAG3", "CALU", "DNAJB1", "DUSP1", "EGR1", "FOS", "FOSB", "HIF1A", "HSP90AA1", "HSP90AB1", "HSP90B1", "HSPA1A", "HSPA1B", "HSPA6", "HSPB1", "HSPH1", "IER2", "JUN", "JUNB", "NFKBIA", "NFKBIZ", "RGS2", "SLC2A3", "SOCS3", "UBC", "ZFAND2A", "ZFP36", "ZFP36L1"
Exhaustion_genes	CTLA4, "HAVCR2", "LAG3", "PDCD1", "TIGIT"
cytotoxicity_genes	GZMA, "GZMB", "GZMH", "GZMM", "GZMK", "GNLY", "PRF1", "CTSW"
